# Supplementary material for: Dynamics of evolutionary succession and coordination between opposite adaptations in cuckoo hosts under antagonistic coevolution
Source: Commun Biol. 2024 Apr 3;7:406. doi: 10.1038/s42003-024-06105-9 (PMC10991519; doi:10.1038/s42003-024-06105-9)
Supplement: Supplementary file 2 — Supplementary Data 1 [file 42003_2024_6105_MOESM2_ESM.xlsx]

## Sheet: Sheet1
nest.id	species	clutch size	treatment	group	laying date	response	rejection time (day)	retrieval time (day)
1	shama	5	recognition	model	2	accept	6
2	shama	5	recognition	model	2	eject	1
3	magpie-robin	5	recognition	model	3	accept	6
4	shama	4	recognition	model	3	accept	6
5	shama	5	recognition	model	3	accept	6
6	magpie-robin	5	recognition	model	4	accept	6
7	magpie-robin	6	recognition	model	4	eject	2
8	shama	6	recognition	model	4	desert	1
9	shama	5	recognition	model	4	eject	1
10	magpie-robin	5	recognition	model	5	accept	6
11	magpie-robin	5	recognition	model	5	accept	6
12	magpie-robin	5	recognition	model	5	accept	6
13	magpie-robin	5	recognition	model	6	eject	1
14	shama	4	recognition	model	7	eject	1
15	magpie-robin	5	recognition	model	8	accept	6
16	magpie-robin	4	recognition	model	8	eject	1
17	shama	4	recognition	model	9	accept	6
18	magpie-robin	5	recognition	model	10	desert	2
19	magpie-robin	5	recognition	model	10	eject	1
20	magpie-robin	6	recognition	model	11	eject	4
21	magpie-robin	3	recognition	model	12	eject	4
22	magpie-robin	5	recognition	model	13	accept	6
23	shama	5	recognition	model	13	accept	6
24	shama	4	recognition	model	13	desert	1
25	magpie-robin	5	recognition	model	14	eject	1
26	magpie-robin	6	recognition	model	16	accept	6
27	magpie-robin	5	recognition	model	16	eject	3
28	shama	3	recognition	model	16	accept	6
29	shama	5	recognition	model	16	accept	6
30	shama	4	recognition	model	16	eject	1
31	shama	5	recognition	model	17	accept	6
32	shama	5	recognition	model	17	accept	6
33	shama	4	recognition	model	18	accept	6
34	shama	4	recognition	model	18	accept	6
35	magpie-robin	6	recognition	model	19	accept	6
36	magpie-robin	5	recognition	model	19	accept	6
37	magpie-robin	5	recognition	model	19	desert	2
38	magpie-robin	5	recognition	model	20	accept	6
39	magpie-robin	5	recognition	model	20	eject	1
40	shama	4	recognition	model	20	eject	1
41	magpie-robin	5	recognition	model	22	accept	6
42	magpie-robin	5	recognition	model	22	accept	6
43	shama	5	recognition	model	22	accept	6
44	shama	5	recognition	model	23	accept	6
45	magpie-robin	5	recognition	model	24	accept	6
46	magpie-robin	5	recognition	model	24	eject	1
47	shama	5	recognition	model	24	accept	6
48	magpie-robin	5	recognition	model	25	eject	6
49	shama	4	recognition	model	25	accept	6
50	shama	5	recognition	model	27	accept	6
51	magpie-robin	4	recognition	model	28	accept	6
52	magpie-robin	5	recognition	model	28	eject	1
53	shama	5	recognition	model	28	accept	6
54	magpie-robin	4	recognition	model	29	eject	1
55	shama	5	recognition	model	29	accept	6
56	shama	4	recognition	model	29	eject	1
57	shama	5	recognition	model	31	accept	6
58	shama	4	recognition	model	32	accept	6
59	shama	4	recognition	model	32	accept	6
60	magpie-robin	5	recognition	model	33	accept	6
61	magpie-robin	5	recognition	model	33	eject	1
62	shama	6	recognition	model	33	accept	6
63	magpie-robin	4	recognition	model	34	accept	6
64	magpie-robin	5	recognition	model	34	eject	1
65	magpie-robin	5	recognition	model	34	eject	1
66	shama	4	recognition	model	34	accept	6
67	shama	4	recognition	model	34	accept	6
68	shama	5	recognition	model	35	accept	6
69	magpie-robin	3	recognition	model	36	accept	6
70	shama	4	recognition	model	36	accept	6
71	magpie-robin	5	recognition	model	37	accept	6
72	magpie-robin	5	recognition	model	37	accept	6
73	magpie-robin	4	recognition	model	37	desert	1
74	shama	5	recognition	model	37	accept	6
75	shama	6	retrieval	conspecific	1	ignore	6	6
76	shama	5	retrieval	model	1	ignore	6	6
77	magpie-robin	4	retrieval	conspecific	2	retrieve	6	3
78	magpie-robin	5	retrieval	conspecific	2	retrieve	6	3
79	shama	5	retrieval	model	2	retrieve	6	4
80	shama	5	retrieval	model	2	retrieve	6	1
81	magpie-robin	4	retrieval	conspecific	4	ignore	6	6
82	shama	6	retrieval	model	4	ignore	6	6
83	magpie-robin	5	retrieval	model	5	ignore	6	6
84	magpie-robin	5	retrieval	conspecific	6	retrieve	6	1
85	shama	5	retrieval	conspecific	6	ignore	6	6
86	magpie-robin	5	retrieval	conspecific	7	ignore	6	6
87	magpie-robin	5	retrieval	conspecific	7	ignore	6	6
88	magpie-robin	4	retrieval	conspecific	7	retrieve	6	5
89	magpie-robin	5	retrieval	model	7	eject	1	6
90	magpie-robin	5	retrieval	model	7	ignore	6	6
91	magpie-robin	4	retrieval	model	7	ignore	6	6
92	shama	5	retrieval	conspecific	7	retrieve	6	1
93	shama	5	retrieval	model	7	ignore	6	6
94	shama	4	retrieval	model	7	ignore	6	6
95	magpie-robin	5	retrieval	model	8	ignore	6	6
96	shama	5	retrieval	conspecific	9	retrieve	6	1
97	magpie-robin	5	retrieval	conspecific	10	ignore	6	6
98	shama	4	retrieval	conspecific	11	retrieve	6	1
99	shama	4	retrieval	conspecific	11	retrieve	6	1
100	shama	6	retrieval	conspecific	12	retrieve	6	1
101	shama	4	retrieval	model	12	ignore	6	6
102	magpie-robin	4	retrieval	conspecific	13	retrieve	6	6
103	magpie-robin	5	retrieval	model	13	ignore	6	6
104	shama	5	retrieval	conspecific	13	ignore	6	6
105	magpie-robin	5	retrieval	conspecific	14	retrieve	6	5
106	magpie-robin	4	retrieval	model	14	desert	1	6
107	shama	6	retrieval	model	14	ignore	6	6
108	magpie-robin	6	retrieval	conspecific	15	ignore	6	6
109	shama	5	retrieval	conspecific	15	retrieve	6	1
110	shama	4	retrieval	model	15	ignore	6	6
111	shama	6	retrieval	conspecific	16	retrieve	6	1
112	shama	4	retrieval	conspecific	16	retrieve	6	1
113	magpie-robin	5	retrieval	conspecific	17	ignore	6	6
114	magpie-robin	5	retrieval	model	17	desert	1	6
115	shama	5	retrieval	model	17	retrieve	6	1
116	magpie-robin	5	retrieval	conspecific	18	ignore	6	6
117	magpie-robin	5	retrieval	conspecific	18	retrieve	6	4
118	shama	5	retrieval	conspecific	18	retrieve	6	1
119	magpie-robin	4	retrieval	conspecific	19	ignore	6	6
120	magpie-robin	5	retrieval	conspecific	19	retrieve	6	1
121	magpie-robin	4	retrieval	conspecific	20	desert	1	6
122	magpie-robin	4	retrieval	model	20	eject	2	6
123	magpie-robin	4	retrieval	model	20	eject	3	6
124	shama	6	retrieval	conspecific	20	ignore	6	6
125	shama	5	retrieval	model	20	eject	1	6
126	magpie-robin	5	retrieval	model	21	eject	1	6
127	shama	6	retrieval	model	21	ignore	6	6
128	shama	5	retrieval	model	21	ignore	6	6
129	shama	6	retrieval	model	21	ignore	6	6
130	magpie-robin	4	retrieval	model	22	eject	4	6
131	shama	6	retrieval	conspecific	22	retrieve	6	1
132	shama	5	retrieval	model	22	eject	1	6
133	shama	6	retrieval	model	22	ignore	6	6
134	shama	5	retrieval	conspecific	23	ignore	6	6
135	shama	5	retrieval	conspecific	24	ignore	6	6
136	magpie-robin	5	retrieval	conspecific	26	retrieve	6	2
137	magpie-robin	5	retrieval	conspecific	26	retrieve	6	3
138	magpie-robin	5	retrieval	model	27	ignore	6	6
139	magpie-robin	4	retrieval	model	27	ignore	6	6
140	shama	5	retrieval	model	27	ignore	6	6
141	magpie-robin	6	retrieval	conspecific	28	ignore	6	6
142	magpie-robin	4	retrieval	model	28	eject	2	6
143	magpie-robin	5	retrieval	conspecific	29	retrieve	6	1
144	magpie-robin	4	retrieval	model	29	desert	1	6
145	magpie-robin	5	retrieval	model	29	eject	1	6
146	shama	6	retrieval	conspecific	30	ignore	6	6
147	shama	4	retrieval	conspecific	30	retrieve	6	1
148	magpie-robin	5	retrieval	model	31	ignore	6	6
149	shama	4	retrieval	conspecific	31	desert	1	6
150	shama	5	retrieval	conspecific	32	retrieve	6	4
151	shama	3	retrieval	conspecific	32	retrieve	6	1
152	shama	6	retrieval	model	33	ignore	6	6
153	magpie-robin	5	retrieval	conspecific	35	retrieve	6	1
154	magpie-robin	4	retrieval	conspecific	35	retrieve	6	2
155	magpie-robin	5	retrieval	model	35	eject	2	6
156	magpie-robin	4	retrieval	model	35	ignore	6	6
157	shama	6	retrieval	conspecific	35	ignore	6	6
158	shama	5	retrieval	conspecific	35	retrieve	6	2
159	shama	5	retrieval	model	35	ignore	6	6
160	magpie-robin	5	retrieval	conspecific	36	ignore	6	6
161	magpie-robin	5	retrieval	model	36	eject	1	6
162	magpie-robin	5	retrieval	model	36	ignore	6	6
163	shama	6	retrieval	conspecific	36	ignore	6	6
164	shama	5	retrieval	model	36	eject	1	6
165	shama	6	retrieval	model	36	ignore	6	6
166	shama	5	retrieval	model	36	ignore	6	6
167	magpie-robin	6	retrieval	model	37	ignore	6	6
168	magpie-robin	5	retrieval	model	37	ignore	6	6
169	shama	4	retrieval	conspecific	37	retrieve	6	1
170	shama	3	retrieval	model	37	ignore	6	6
